# Supplementary material for: Biocompatibility of Polypyrrole with Human Primary Osteoblasts and the Effect of Dopants
Source: PLoS One. 2015 Jul 30;10(7):e0134023. doi: 10.1371/journal.pone.0134023 (PMC4520445; doi:10.1371/journal.pone.0134023)
Supplement: S1 Dataset — The experimental data which led to the findings in the paper are provided. (XLSX) [file pone.0134023.s004.xlsx]

## Sheet: Surface Roughtness
Surface Roughness
Unit:	nm
	Gold	PPy-CS	PPy-DBS	PPy-pTS
	2.15	9.26	69.71	10.0933
	0.878	16.65	96.6967	10.3167
	1.01767	20.2367	126.083	9.59667
Average	1.34856	15.3822	97.4967	10.0022
STD	0.569568	4.56999	23.0213	0.300917

## Sheet: Surface contact Angle
Surface Contact Angle
Unit:	°
	Gold	PPy-CS	PPy-DBS	PPy-pTS
	68.12	20.06	74.88	53.94
	69.22	22.71	74.08	55.66
	71.08	23.89	71.65	44.13
Average	69.4733	22.22	73.5367	51.2433
STD	1.22162	1.60152	1.37347	5.07866

## Sheet: Surface Thickness
Surface Thickness
Unit:	nm
	Gold	PPy-CS	PPy-DBS	PPy-pTS
	-	5259	7259.1	1680.1
	-	5152.3	5753.2	3166.7
	-	6290.1	5488.7	2796.8
Average	-	5567.13	6167	2547.87
STD	-	513.067	779.744	631.913

## Sheet: Counted Cells | mm2
Counted cells
Unit:	Counted Cells / mm2
	Gold	PPy-CS	PPy-DBS	PPy-pTS
	24.5	5.8	23.1	4.3
	27.4	18.7	21.6	4.3
	30.3	18.7	23.1	5.8
	17.3	11.5	17.3	7.2
	14.4	11.5	17.3	4.3
	13	8.6	17.3	2.9
	15.9	10.1	11.5	8.6
Average	19.7167	13.1833	18.0167	5.51667
STD	6.64365	4.02178	3.71233	1.92477

## Sheet: DNA ng|ml
DNA concentration
Unit:	ng/ml
	Gold	PPy-CS	PPy-DBS	PPy-pTS
	147.6	48.8	278.6	22.5
	192.4	30.9	162.1	24.6
	63	22.5	134.3	52.7
	80.4	22.5	197	27.3
	76.4	22.5	130.8	24.3
	56.2	99.3	22.5	22.5
Average	102.667	41.0833	154.217	28.9833
STD	49.9824	27.654	77.0909	10.7279

## Sheet: KI-67 rel.genexpression
Gene Expression of Ki-67
Unit:	rel. gene expression
	Gold	PPy-CS	PPy-DBS	PPy-pTS
	1.14	0.9	0.35	1.15
	0.86	0.69	1.17	1.32
	1	0.18	0.62
		0.19	0.39	0.56
	0.77	0.4	0.8	1.17
	1.23	1.51	1.34	0.44
Average	1	0.645	0.778333	0.928
STD	0.170294	0.465215	0.371637	0.356393

## Sheet: Cell Surface Area µm2
Cell Surface Area
Unit:	µm2
	Gold	PPy-CS	PPy-DBS	PPy-pTS
	179.5	212.7	202.9	274.6
	236.6	203.6	299.2	388.2
	189.2	215.7	81.6	489.4
	219.7	237.3	188.3	296.4
	189.6	278.4	168.9	246.3
	174.6	268.4	159.2	395.7
	173.5	239.6	166.6	174.6
Average	197.2	240.5	177.3	331.767
STD	23.2838	26.4654	64.0986	104.385

## Sheet: Cell Perimeter µm
Cell Perimeter
Unit:	µm
	Gold	PPy-CS	PPy-DBS	PPy-pTS
	31.7	50.4	22.9	64.7
	29.4	31	28.3	60.8
	24	28.3	13.7	59.9
	31.7	35.3	30.7	53
	33.9	34.8	24.8	42.2
	27.8	39.4	22.9	83.1
	31.6	35.6	29.9	29.1
Average	29.7333	34.0667	25.05	54.6833
STD	3.19983	3.54761	5.7665	16.7596

## Sheet: Cell Feret's Diameter µm
Cell Feret's Diameter
Unit:	µm
	Gold	PPy-CS	PPy-DBS	PPy-pTS
	6.8	6.9	5.7	9
	7.3	7	7.3	10.1
	6.2	7.8	3.2	9.9
	6.8	7	6.6	11.1
	7	8.1	5.7	7.6
	7.1	9	6.8	9
	7.1	8.7	7.3	6.8
Average	6.91667	7.93333	6.15	9.08333
STD	0.35316	0.765216	1.42449	1.48258

## Sheet: Actin Filament Length µm
Actin Filament length
Unit:	µm
	Gold	PPy-CS	PPy-DBS	PPy-pTS
	4.4	4.2	4.6	3.5
	4.3	4.5	4.6	4.4
	4	4.7	3.4	4.6
	4.2	4.1	4	4.8
	4.5	4.5	4.5	3.8
	4.4	4.6	4.6	5
	4.5	4.2	4.9	4.2
Average	4.31667	4.43333	4.33333	4.46667
STD	0.177169	0.213437	0.495536	0.394405

[truncated: 10 more sheets: Actin Filaments | 100µm2 Cell, ALP rel. activity, RUNX2 rel.genexpression, ALP rel.genexpression, OCN rel.genexpression, COL1A rel.genexpression, OPN rel.genexpression, SPARC rel.genexpression, Vinculin Attachmet Points, Vinculin Area per Cell Area]
